# Supplementary material for: Refining minimal engineered receptors for specific activation of on-target signaling molecules
Source: Sci Rep. 2024 Dec 30;14:31671. doi: 10.1038/s41598-024-81259-4 (PMC11685922; doi:10.1038/s41598-024-81259-4)
Supplement: Supplementary file 2 — Supplementary Information 2. [file 41598_2024_81259_MOESM2_ESM.zip]

Archive with 16 entries (16 files):
- Supplementary Movies_STAT5 offtarget paper/Suppl Movie1_BaF3 (-).avi
- Supplementary Movies_STAT5 offtarget paper/Suppl Movie10_STAT4 (50 nM).avi
- Supplementary Movies_STAT5 offtarget paper/Suppl Movie11_STAT5 (-).avi
- Supplementary Movies_STAT5 offtarget paper/Suppl Movie12_STAT5 (50 nM).avi
- Supplementary Movies_STAT5 offtarget paper/Suppl Movie13_STAT6 (-).avi
- Supplementary Movies_STAT5 offtarget paper/Suppl Movie14_STAT6 (50 nM).avi
- Supplementary Movies_STAT5 offtarget paper/Suppl Movie15_Shc (-).avi
- Supplementary Movies_STAT5 offtarget paper/Suppl Movie16_Shc (50 nM).avi
- Supplementary Movies_STAT5 offtarget paper/Suppl Movie2_BaF3 (50 nM).avi
- Supplementary Movies_STAT5 offtarget paper/Suppl Movie3_STAT1 (-).avi
- Supplementary Movies_STAT5 offtarget paper/Suppl Movie4_STAT1 (50 nM).avi
- Supplementary Movies_STAT5 offtarget paper/Suppl Movie5_STAT2 (-).avi
- Supplementary Movies_STAT5 offtarget paper/Suppl Movie6_STAT2 (50 nM).avi
- Supplementary Movies_STAT5 offtarget paper/Suppl Movie7_STAT3 (-).avi
- Supplementary Movies_STAT5 offtarget paper/Suppl Movie8_STAT3 (50 nM).avi
- Supplementary Movies_STAT5 offtarget paper/Suppl Movie9_STAT4 (-).avi
